# Supplementary material for: Higher Prevalence of Nonsense Pathogenic DMD Variants in a Single-Center Cohort from Brazil: A Genetic Profile Study That May Guide the Choice of Disease-Modifying Treatments
Source: Brain Sci. 2023 Oct 28;13(11):1521. doi: 10.3390/brainsci13111521 (PMC10669865; doi:10.3390/brainsci13111521)
Supplement: Supplementary file 1 [file brainsci-13-01521-s001.zip]

Archive with 1 entries (1 files):
- brainsci-2625002-supplementary.pdf
